# Supplementary material for: Fabrication of Yttrium Oxide Hollow Films for Efficient Passive Radiative Cooling
Source: Materials (Basel). 2023 Nov 27;16(23):7373. doi: 10.3390/ma16237373 (PMC10707271; doi:10.3390/ma16237373)
Supplement: Supplementary file 1 [file materials-16-07373-s001.zip]

Archive with 1 entries (1 files):
- materials-2692390-supplementary.pdf
